# Supplementary material for: Clinical Determinants and Prognosis of Left Ventricular Reverse Remodelling in Non-Ischemic Dilated Cardiomyopathy
Source: J Cardiovasc Dev Dis. 2022 Jan 11;9(1):20. doi: 10.3390/jcdd9010020 (PMC8778173; doi:10.3390/jcdd9010020)
Supplement: Supplementary file 1 [file jcdd-09-00020-s001.zip]

Archive with 7 entries (6 files):
- jcdd-1476998-supplementary/
- jcdd-1476998-supplementary/Supplemental TableS1.pdf
- jcdd-1476998-supplementary/Supplemental TableS2.pdf
- jcdd-1476998-supplementary/Supplemental TableS3.pdf
- jcdd-1476998-supplementary/Supplemental TableS4.pdf
- jcdd-1476998-supplementary/Supplemental TableS5.pdf
- jcdd-1476998-supplementary/Supplemental TableS6.pdf
